# Supplementary material for: Do Social Ties Moderate the Association between Childhood Maltreatment and Gratitude in Older Adults? Results from the NEIGE Study
Source: Int J Environ Res Public Health. 2021 Oct 21;18(21):11082. doi: 10.3390/ijerph182111082 (PMC8582950; doi:10.3390/ijerph182111082)
Supplement: Supplementary file 1 [file ijerph-18-11082-s001.zip]

Archive with 1 entries (1 files):
- ijerph-1394269-supplementary.pdf
